# Supplementary material for: Platelet Reduction after Aortic Bioprosthesis Implantation: Results from the PORTRAIT Study
Source: J Clin Med. 2023 Nov 29;12(23):7414. doi: 10.3390/jcm12237414 (PMC10707158; doi:10.3390/jcm12237414)
Supplement: Supplementary file 1 [file jcm-12-07414-s001.zip]

Archive with 1 entries (1 files):
- jcm-2715071-supplementary.pdf
